# Supplementary material for: Comparative Analysis of the Chloroplast Genomes of the Chinese Endemic Genus Urophysa and Their Contribution to Chloroplast Phylogeny and Adaptive Evolution
Source: Int J Mol Sci. 2018 Jun 22;19(7):1847. doi: 10.3390/ijms19071847 (PMC6073864; doi:10.3390/ijms19071847)
Supplement: Supplementary file 1 [file ijms-19-01847-s001.zip]

Archive with 11 entries (10 files):
- Supplementary Materials/
- Supplementary Materials/Figure S1 Phylogenetic tree reconstruction of 12 taxa based on (A) the whole cp genome sequences and (B) the CDS sequences.tif
- Supplementary Materials/Figure S2 Four amino acids sequences (atpA, atpB, psaA and rbcL) that shown positive selection in branch-site model test..tif
- Supplementary Materials/Figure S3 The effectiveness test of rbcL and rpl20 in the phylogenetic analyses.tif
- Supplementary Materials/Table S1 The genes with introns and exons in the U. rockii chloroplast genome and their locations.docx
- Supplementary Materials/Table S2 Statistics of simple sequence repeats in each species..xlsx
- Supplementary Materials/Table S3 Comparison of the nucleotide diversity values between the three species.xlsx
- Supplementary Materials/Table S4 the list  of single copy CDS extracted from cp genome.xlsx
- Supplementary Materials/Table S5 Primers used for gap closure in this study.docx
- Supplementary Materials/Table S6 cp genome sequences of outgroups from Genbank used this study.docx
- Supplementary Materials/Table S7 the list  of single copy genes extracted from cp genome.xlsx
