# Supplementary material for: Comparative Analysis of the Chloroplast Genomes of the Chinese Endemic Genus Urophysa and Their Contribution to Chloroplast Phylogeny and Adaptive Evolution
Source: Int J Mol Sci. 2018 Jun 22;19(7):1847. doi: 10.3390/ijms19071847 (PMC6073864; doi:10.3390/ijms19071847)
Supplement: Supplementary file 1 [file ijms-19-01847-s001.zip › Supplementary Materials/Table S2 Statistics of simple sequence repeats in each species..xlsx]

## Sheet: Sheet1
Table S2 Statistics of simple sequence repeats in each species.
Urophysa rockii							Urophysa henryi							Semiaquilegia adoxoides
Consensus	Iterations	Tract-size	Start	End	Location	Distribution	Consensus	Iterations	Tract-size	Start	End	Location	Distribution	Consensus	Iterations	Tract-size	Start	End	Location	Distribution
AT	6	11	181	191	CNS	LSC	AT	6	11	180	190	CNS	LSC	AT	6	11	181	191	CNS	LSC
A	17	17	299	315	CNS	LSC	A	17	17	298	314	CNS	LSC	A	17	17	299	315	CNS	LSC
AT	10	21	1654	1674	CNS	LSC	AT	8	15	1630	1644	CNS	LSC	AT	7	13	1658	1670	CNS	LSC
GAA	4	12	2052	2063	CNS	LSC	GAA	4	12	2829	2840	CNS	LSC	GAA	4	12	2848	2859	CNS	LSC
GAA	4	12	2867	2878	CNS	LSC	AAT	4	12	4541	4552	CNS	LSC	ATT	4	11	4000	4010	CNS	LSC
AAT	4	12	4583	4594	CNS	LSC	ATTAC	4	19	4589	4607	CNS	LSC	AAT	4	12	4557	4568	CNS	LSC
ATTAC	4	19	4631	4649	CNS	LSC	GAA	4	11	4648	4658	CNS	LSC	ATTAC	4	19	4605	4623	CNS	LSC
GAA	4	11	4688	4698	CNS	LSC	ATA	4	13	6150	6162	CNS	LSC	GAA	4	11	4663	4673	CNS	LSC
CAT	4	12	6599	6610	CNS	LSC	T	12	12	6360	6371	CNS	LSC	ATA	4	13	6160	6172	CNS	LSC
AAG	4	12	7595	7606	CNS	LSC	CAT	4	12	6572	6583	CNS	LSC	CAT	4	12	6579	6590	CNS	LSC
TTTA	4	16	8606	8621	CNS	LSC	A	13	13	8387	8399	CNS	LSC	TCAA	4	16	7633	7648	CNS	LSC
AT	6	12	9032	9043	CNS	LSC	A	13	13	9508	9520	trnG-UCC	LSC	A	14	14	7907	7920	CNS	LSC
A	13	13	9492	9504	CNS	LSC	T	12	12	9622	9633	intron	LSC	A	13	13	8393	8405	CNS	LSC
T	12	12	9606	9617	CNS	LSC	CT	6	11	12595	12605	atpF	LSC	AT	6	12	9046	9057	CNS	LSC
CT	6	11	12578	12588	atpF	LSC	T	12	12	12711	12722	intron	LSC	A	13	13	9508	9520	trnG-UCC	LSC
TTTA	5	19	13333	13351	CNS	LSC	TTTA	5	19	13368	13386	CNS	LSC	T	12	12	9622	9633	intron	LSC
TAA	4	11	13684	13694	CNS	LSC	TAA	4	11	13716	13726	CNS	LSC	CT	6	11	12603	12613	atpF	LSC
TTA	4	11	14042	14052	CNS	LSC	TAC	4	11	14909	14919	CNS	LSC	TAA	4	11	13709	13719	CNS	LSC
TAC	4	11	14869	14879	CNS	LSC	T	14	14	16808	16821	CNS	LSC	TTA	4	11	14063	14073	CNS	LSC
T	14	14	16768	16781	CNS	LSC	TGT	4	11	17008	17018	rpoC2	LSC	TAC	4	11	14918	14928	CNS	LSC
TGT	4	11	16979	16989	rpoC2	LSC	TGT	4	12	18142	18153	rpoC2	LSC	T	14	14	16809	16822	CNS	LSC
TGT	4	12	18119	18130	rpoC2	LSC	T	16	16	18876	18891	rpoC2	LSC	TGT	4	11	17007	17017	rpoC2	LSC
T	16	16	18853	18868	rpoC2	LSC	AT	5	10	19622	19631	rpoC2	LSC	TGT	4	12	18141	18152	rpoC2	LSC
C	11	11	19376	19386	rpoC2	LSC	AT	5	10	20244	20253	rpoC2	LSC	T	16	16	18875	18890	rpoC2	LSC
AT	5	10	19599	19608	rpoC2	LSC	TTC	4	13	22500	22512	rpoC1	LSC	AT	5	10	19621	19630	rpoC2	LSC
AT	5	10	20221	20230	rpoC2	LSC	CA	5	10	23700	23709	rpoC1	LSC	AT	5	10	20243	20252	rpoC2	LSC
TTC	4	13	22469	22481	rpoC1	LSC	GTT	4	12	23886	23897	rpoC1	LSC	TTC	4	13	22499	22511	rpoC1	LSC
CA	5	10	23703	23712	rpoC1	LSC	C	10	10	24207	24216	rpoB	LSC	T	12	12	22908	22919	rpoC1	LSC
GTT	4	12	23889	23900	rpoC1	LSC	T	12	12	26510	26521	CNS	LSC	CA	5	10	23738	23747	rpoC1	LSC
C	10	10	24210	24219	CNS	LSC	T	11	11	27596	27606	CNS	LSC	GTT	4	12	23924	23935	rpoC1	LSC
T	12	12	26513	26524	CNS	LSC	GAAA	4	16	28283	28298	CNS	LSC	C	10	10	24245	24254	rpoB	LSC
T	11	11	27594	27604	CNS	LSC	A	10	10	28849	28858	CNS	LSC	T	12	12	26548	26559	rpoB	LSC
GAAA	4	16	28289	28304	CNS	LSC	ATA	4	11	30203	30213	CNS	LSC	T	11	11	27625	27635	CNS	LSC
A	10	10	28867	28876	CNS	LSC	GAA	4	11	31172	31182	CNS	LSC	GAAA	4	16	28314	28329	CNS	LSC
ATA	4	11	30211	30221	CNS	LSC	AATT	4	16	31188	31203	CNS	LSC	A	10	10	28881	28890	CNS	LSC
GAA	4	11	31171	31181	CNS	LSC	CA	6	12	31973	31984	CNS	LSC	CGTG	4	15	29902	29916	CNS	LSC
AATT	4	16	31187	31202	CNS	LSC	AT	5	10	32055	32064	CNS	LSC	ATA	4	11	30232	30242	CNS	LSC
GA	5	10	32530	32539	trnE-UUC	LSC	GA	5	10	32563	32572	trnE-UUC	LSC	GAA	4	11	31209	31219	CNS	LSC
TAA	4	13	32722	32734	CNS	LSC	TAA	4	13	32757	32769	CNS	LSC	AATT	4	16	31225	31240	CNS	LSC
TA	6	14	33215	33228	CNS	LSC	TAC	4	11	33581	33591	CNS	LSC	CA	6	12	32004	32015	CNS	LSC
TAC	4	11	33547	33557	CNS	LSC	AGA	4	12	34689	34700	CNS	LSC	TTTA	4	16	32252	32267	CNS	LSC
AGA	4	12	34664	34675	CNS	LSC	AG	6	11	37526	37536	trnS-UGA	LSC	GA	5	10	32581	32590	trnE-UUC	LSC
AG	6	11	37492	37502	trnS-UGA	LSC	AT	5	10	37708	37717	CNS	LSC	TAA	4	13	32776	32788	CNS	LSC
AT	5	10	37677	37686	CNS	LSC	GA	5	10	37884	37893	CNS	LSC	TA	6	14	33257	33270	CNS	LSC
A	10	10	38258	38267	CNS	LSC	A	10	10	38264	38273	CNS	LSC	TAC	4	11	33595	33605	CNS	LSC
TTA	5	16	38277	38292	CNS	LSC	TTA	5	16	38283	38298	CNS	LSC	AGA	4	12	34717	34728	CNS	LSC
AAT	4	13	38371	38383	CNS	LSC	AAT	4	13	38377	38389	CNS	LSC	AG	6	11	37552	37562	trnS-UGA	LSC
AT	6	11	38437	38447	CNS	LSC	AT	6	11	38443	38453	CNS	LSC	AT	5	10	37740	37749	CNS	LSC
TCT	4	13	39183	39195	rps14	LSC	TCT	4	13	39229	39241	CNS	LSC	GA	5	10	37926	37935	CNS	LSC
ATG	4	11	40710	40720	psaB	LSC	ATG	4	11	40769	40779	psaB	LSC	A	10	10	38332	38341	CNS	LSC
GCA	4	12	42608	42619	psaA	LSC	GCA	4	12	42667	42678	psaA	LSC	TTA	5	16	38351	38366	CNS	LSC
TAA	4	13	44194	44206	CNS	LSC	TAA	4	13	44253	44265	CNS	LSC	AAT	4	13	38445	38457	CNS	LSC
T	12	12	44764	44775	ycf3	LSC	A	13	13	44499	44511	CNS	LSC	AT	6	11	38509	38519	CNS	LSC
ATA	4	12	45692	45703	intron	LSC	T	12	12	44820	44831	ycf3	LSC	TCT	4	13	39265	39277	rps14	LSC
TA	6	12	48477	48488	CNS	LSC	ATA	4	12	45694	45705	intron	LSC	ATG	4	11	40794	40804	psaB	LSC
AGA	4	12	48591	48602	CNS	LSC	ATGA	4	16	47630	47645	CNS	LSC	GCA	4	12	42692	42703	psaA	LSC
AT	7	13	48870	48882	CNS	LSC	AGA	4	12	48572	48583	CNS	LSC	TAA	4	13	44275	44287	CNS	LSC
TA	6	11	49702	49712	CNS	LSC	AT	7	13	48841	48853	CNS	LSC	A	13	13	44521	44533	CNS	LSC
T	12	12	50355	50366	trnL-UAA	LSC	TA	6	11	49676	49686	CNS	LSC	T	12	12	44842	44853	ycf3	LSC
T	10	10	50670	50679	CNS	LSC	T	12	12	50371	50382	trnL-UAA	LSC	ATA	4	12	45746	45757	intron	LSC
TA	6	11	50774	50784	CNS	LSC	T	10	10	50684	50693	CNS	LSC	TA	6	12	48498	48509	CNS	LSC
AT	6	12	51254	51265	CNS	LSC	TA	6	11	50781	50791	CNS	LSC	AGA	4	12	48619	48630	CNS	LSC
TATT	4	16	51659	51674	CNS	LSC	AT	6	12	51268	51279	CNS	LSC	AT	7	13	48889	48901	CNS	LSC
T	13	13	53104	53116	CNS	LSC	T	13	13	53061	53073	CNS	LSC	TA	6	11	49725	49735	CNS	LSC
TG	6	11	53619	53629	CNS	LSC	TG	6	11	53577	53587	CNS	LSC	A	10	10	50261	50270	CNS	LSC
ATA	4	12	53916	53927	CNS	LSC	ATA	4	12	53872	53883	CNS	LSC	T	12	12	50454	50465	CNS	LSC
TA	10	19	53930	53948	CNS	LSC	AT	10	19	53888	53906	CNS	LSC	T	10	10	50770	50779	CNS	LSC
TAT	4	11	53978	53988	CNS	LSC	TAT	4	11	53924	53934	CNS	LSC	TA	6	11	50868	50878	CNS	LSC
TA	6	11	54078	54088	CNS	LSC	TAT	4	11	53939	53949	CNS	LSC	AT	6	12	51352	51363	CNS	LSC
TA	7	14	54169	54182	CNS	LSC	TA	6	11	54037	54047	CNS	LSC	T	22	22	53175	53196	CNS	LSC
T	10	10	54898	54907	CNS	LSC	TA	7	14	54130	54143	CNS	LSC	TG	6	11	53687	53697	CNS	LSC
T	11	11	55044	55054	trnV-UAC	LSC	AAT	4	12	54786	54797	CNS	LSC	AAT	4	13	53963	53975	CNS	LSC
TG	5	10	55612	55621	CNS	LSC	T	10	10	54859	54868	CNS	LSC	ATA	4	12	53982	53993	CNS	LSC
AT	6	11	58336	58346	rbcL	LSC	TG	5	10	55572	55581	CNS	LSC	AT	10	19	53998	54016	CNS	LSC
TTTA	5	20	58466	58485	rbcL	LSC	A	14	14	58003	58016	CNS	LSC	TAT	4	11	54034	54044	CNS	LSC
GC	6	11	59112	59122	rbcL	LSC	AT	6	11	58287	58297	CNS	LSC	TAT	4	11	54049	54059	CNS	LSC
TA	5	10	59739	59748	rbcL	LSC	TA	7	16	58399	58414	CNS	LSC	TA	6	11	54149	54159	CNS	LSC
GAA	5	15	60599	60613	CNS	LSC	GC	6	11	59045	59055	rbcL	LSC	TA	7	14	54242	54255	CNS	LSC
AAT	5	16	62766	62781	CNS	LSC	GA	5	10	59672	59681	rbcL	LSC	T	12	12	54969	54980	CNS	LSC
TAT	4	11	62848	62858	CNS	LSC	TA	5	10	60529	60538	CNS	LSC	AAATG	3	15	55297	55311	trnV-UAC	LSC
ATA	4	12	63332	63343	CNS	LSC	TAT	4	11	62751	62761	CNS	LSC	T	14	14	55976	55989	CNS	LSC
TCA	4	11	64429	64439	CNS	LSC	TA	7	13	63936	63948	CNS	LSC	A	14	14	58108	58121	CNS	LSC
AT	8	16	66791	66806	CNS	LSC	TCA	4	11	64340	64350	CNS	LSC	AT	6	11	58392	58402	CNS	LSC
T	10	10	66804	66813	CNS	LSC	ATA	4	12	66587	66598	CNS	LSC	TATG	4	17	58419	58435	CNS	LSC
T	6	11	66825	66835	CNS	LSC	TA	11	21	66681	66701	CNS	LSC	TA	10	21	58524	58544	CNS	LSC
AGT	4	13	68262	68274	CNS	LSC	T	10	10	66700	66709	CNS	LSC	GA	5	10	59820	59829	rbcL	LSC
A	11	11	68546	68556	CNS	LSC	TC	6	11	66721	66731	CNS	LSC	TA	5	10	60677	60686	CNS	LSC
TAT	4	13	69939	69951	CNS	LSC	TTTC	5	19	67869	67887	CNS	LSC	AT	6	12	62849	62860	CNS	LSC
AT	5	10	70128	70137	CNS	LSC	AGT	4	13	68145	68157	CNS	LSC	TA	5	11	62935	62945	CNS	LSC
AGAA	4	16	70395	70410	CNS	LSC	TCCA	4	16	68273	68288	CNS	LSC	TA	5	10	63386	63395	CNS	LSC
TTC	4	13	70580	70592	CNS	LSC	A	11	11	68426	68436	CNS	LSC	ATA	4	12	63428	63439	CNS	LSC
TAAA	4	16	70837	70852	rpl33	LSC	TAT	4	13	69797	69809	CNS	LSC	TCA	4	11	64535	64545	CNS	LSC
ATA	4	11	70901	70911	CNS	LSC	AT	5	10	69985	69994	CNS	LSC	GAA	4	12	64572	64583	CNS	LSC
T	10	10	70977	70986	CNS	LSC	AGAA	4	16	70254	70269	CNS	LSC	A	13	13	66727	66739	CNS	LSC
T	11	11	72796	72806	CNS	LSC	TATT	5	19	70438	70456	CNS	LSC	ATA	4	12	66781	66792	CNS	LSC
T	11	11	73528	73538	intron	LSC	TA	4	16	70771	70786	rpl33	LSC	AT	12	24	66875	66898	CNS	LSC
A	15	15	74316	74330	intron	LSC	ATA	4	13	70839	70851	CNS	LSC	GTA	4	13	68129	68141	CNS	LSC
TTTC	5	20	77841	77860	CNS	LSC	T	12	12	72491	72502	CNS	LSC	AGT	4	13	68351	68363	CNS	LSC
T	12	12	84065	84076	CNS	LSC	T	11	11	72766	72776	CNS	LSC	CT	5	10	68495	69504	CNS	LSC
ATA	4	11	84788	84798	intron	LSC	T	11	11	73498	73508	clpP	LSC	A	11	11	68636	68646	CNS	LSC
A	11	11	85088	85098	intron	LSC	A	15	15	74286	74300	intron	LSC	TAT	4	13	70019	70031	CNS	LSC
TTA	4	12	85145	85156	intron	LSC	TTTC	5	20	77778	77797	CNS	LSC	AT	5	10	70202	70211	CNS	LSC
TTCT	4	16	85296	85311	intron	LSC	TAT	4	13	79370	79382	CNS	LSC	AGAA	4	16	70465	70480	CNS	LSC
TA	5	10	86441	86450	rpl22	LSC	TTGG	4	15	80579	80593	petD	LSC	TTA	4	13	70636	70648	CNS	LSC
TA	5	10	87047	87056	rps19	LSC	T	14	14	83966	83979	CNS	LSC	TAAA	4	16	70978	70993	CNS	LSC
T	12	12	87210	87221	CNS	IRb	ATA	4	11	84688	84698	rpl16	LSC	ATA	4	13	71036	71048	CNS	LSC
T	12	12	87250	87261	CNS	IRb	A	11	11	84995	85005	intron	LSC	T	10	10	71115	71124	rps18	LSC
TC	4	12	87350	87361	CNS	IRb	TTA	4	12	85052	85063	intron	LSC	T	11	11	73028	73038	CNS	LSC
TCCA	4	16	89068	89083	CNS	IRb	TTCT	4	16	85203	85218	intron	LSC	T	11	11	73754	73764	clpP	LSC
GAT	4	11	89179	89189	CNS	IRb	AT	5	11	86039	86049	rps3	LSC	A	15	15	74539	74553	intron	LSC
ATTT	4	16	91162	91177	ycf2	IRb	TA	5	10	86339	86348	rpl22	LSC	TTTC	5	20	78043	78062	CNS	LSC
GAT	4	12	92192	92203	ycf2	IRb	ATTA	4	15	86842	86856	CNS	LSC	TTGG	4	15	80841	80855	petD	LSC
GAA	4	12	93923	93934	ycf2	IRb	TA	5	10	86950	86959	rps19	LSC	ATA	4	11	84862	84872	rpl16	LSC
TATG	4	17	96422	96438	CNS	IRb	T	12	12	87113	87124	CNS	IRb	A	11	11	85169	85179	intron	LSC
CA	5	10	98019	98028	ndhB	IRb	T	12	12	87153	87164	CNS	IRb	TTA	4	12	85226	85237	intron	LSC
A	12	12	98871	98882	intron	IRb	CTT	4	12	87253	87264	rpl2	IRb	TTCT	4	16	85374	85389	intron	LSC
ATTT	4	15	102267	102281	CNS	IRb	ATTT	4	16	91062	91077	ycf2	IRb	AT	5	11	86206	86216	rps3	LSC
A	12	12	111256	111267	CNS	IRb	GAT	4	12	92092	92103	ycf2	IRb	TA	5	10	86509	86518	rpl22	LSC
GA	6	11	111349	111359	CNS	IRb	GAA	4	12	93823	93834	ycf2	IRb	ATTA	4	15	87013	87027	CNS	LSC
A	10	10	113533	113542	ycf1	IRb	TATG	4	16	96322	96337	CNS	IRb	TA	5	10	87121	87130	rps19	LSC
TAA	4	12	114396	114407	ndhF	SSC	CA	5	10	97886	97895	ndhB	IRb	T	12	12	87284	87295	rps19	IRb
ATT	4	13	114478	114490	ndhF	SSC	A	12	12	98736	98747	intron	IRb	T	12	12	87324	87335	CNS	IRb
T	15	15	114502	114516	ndhF	SSC	TTAT	6	24	102112	102135	CNS	IRb	CTT	4	12	87424	87435	CNS	IRb
TAA	4	12	114901	114912	ndhF	SSC	A	11	11	111158	111168	CNS	IRb	ATTT	4	16	91212	91227	ycf2	IRb
TAT	4	12	115069	115080	ndhF	SSC	GA	6	12	111250	111261	CNS	IRb	GAT	4	12	92245	92256	ycf2	IRb
AAG	4	12	115126	115137	ndhF	SSC	A	10	10	113358	113367	ycf1	IRb	GAA	4	12	93970	93981	ycf2	IRb
TAA	4	11	115831	115841	ndhF	SSC	TAA	4	12	114224	114235	ndhF	SSC	CA	5	10	98012	98021	ndhB	IRb
A	10	10	116048	116057	CNS	SSC	ATT	4	13	114306	114318	ndhF	SSC	TTAT	6	23	102224	102246	CNS	IRb
AT	6	11	116210	116220	CNS	SSC	AAG	12	12	114333	114344	ndhF	SSC	A	12	12	111300	111311	CNS	IRb
TA	6	12	116738	116749	CNS	SSC	TAA	4	12	114729	114740	ndhF	SSC	GA	6	11	111393	111403	CNS	IRb
AT	13	26	116766	116791	CNS	SSC	TAT	4	12	114897	114908	ndhF	SSC	TAA	4	12	114359	114370	ndhF	SSC
TA	6	11	116873	116883	CNS	SSC	AAT	4	12	114954	114965	ndhF	SSC	ATT	4	13	114438	114450	ndhF	SSC
AT	6	11	117374	117384	CNS	SSC	TAA	4	11	115659	115669	ndhF	SSC	T	15	15	114462	114476	ndhF	SSC
T	13	13	117494	117506	CNS	SSC	AT	6	11	116037	116047	CNS	SSC	TAA	4	12	114861	114872	ndhF	SSC
TA	6	12	117676	117687	CNS	SSC	TA	6	12	116565	116576	CNS	SSC	TAT	4	12	115029	115040	ndhF	SSC
ATT	4	13	118466	118478	ccsA	SSC	AT	13	26	116593	116618	CNS	SSC	AAG	4	12	115086	115097	ndhF	SSC
T	10	10	119470	119479	CNS	SSC	AT	6	11	117201	117211	CNS	SSC	TAA	4	11	115791	115801	ndhF	SSC
T	12	12	119493	119504	CNS	SSC	T	13	13	117319	117331	CNS	SSC	A	10	10	116008	116017	CNS	SSC
CAA	4	11	120974	120984	ndhD	SSC	TA	6	11	118071	118081	CNS	SSC	AT	6	11	116165	116175	CNS	SSC
T	15	15	122130	122144	CNS	SSC	ATT	4	13	118307	118319	ccsA	SSC	GAT	4	11	116247	116257	CNS	SSC
AT	5	11	122976	122986	CNS	SSC	T	10	10	119312	119321	CNS	SSC	TA	6	12	116679	116690	CNS	SSC
TTC	4	12	124507	124518	CNS	SSC	CAA	4	11	120816	120826	CNS	SSC	AT	13	26	116707	116732	CNS	SSC
ACTT	4	16	124703	124718	CNS	SSC	GAT	4	11	120925	120935	CNS	SSC	ACCA	4	16	117317	117332	CNS	SSC
TCT	6	11	126420	126430	ndhH	SSC	GAA	4	12	120967	120978	CNS	SSC	T	13	13	117434	117446	CNS	SSC
A	14	14	126943	126956	CNS	SSC	TAA	4	13	121885	121897	CNS	SSC	ATT	4	13	118406	118418	ccsA	SSC
AATT	4	16	127009	127024	rps15	SSC	T	15	15	121999	122013	CNS	SSC	T	10	10	119413	119422	CNS	SSC
T	10	10	127378	127387	CNS	SSC	AT	5	11	122843	122853	CNS	SSC	CAA	4	11	120917	120927	ndhD	SSC
AT	5	10	128703	128712	ycf1	SSC	ACCA	4	12	124382	124393	ndhA	SSC	A	12	12	121045	121056	CNS	SSC
AAT	4	11	128804	128814	ycf1	SSC	ACTT	4	16	124580	124595	intron	SSC	TAA	4	13	121995	122007	CNS	SSC
T	10	10	129011	129020	ycf1	SSC	A	5	11	126293	126303	ndhH	SSC	T	15	15	122110	122124	CNS	SSC
TAAT	4	16	129075	129090	ycf1	SSC	AATT	4	16	126879	126894	rps15	SSC	CTT	4	12	124502	124513	intron	SSC
T	10	10	129120	129129	ycf1	SSC	ATA	4	12	127177	127188	CNS	SSC	ACTT	4	16	124700	124715	intron	SSC
A	11	11	129586	129596	ycf1	SSC	CTT	4	12	127247	127258	CNS	SSC	AT	6	11	126436	126446	ndhH	SSC
AT	6	11	130570	130580	ycf1	SSC	AT	5	10	128572	128581	ycf1	SSC	A	14	14	126917	126930	CNS	SSC
T	11	11	131941	131951	ycf1	IRa	T	11	11	129455	129465	ycf1	SSC	AATT	4	16	126983	126998	rps15	SSC
TC	4	12	132036	132047	CNS	IRa	AT	6	11	130439	130449	ycf1	SSC	T	10	10	127347	127356	CNS	SSC
T	10	10	132099	132108	CNS	IRa	A	11	11	130673	130683	ycf1	SSC	AAT	4	11	128761	128771	ycf1	SSC
ACCA	4	16	132479	132494	CNS	IRa	TCT	4	12	130966	130977	ycf1	SSC	T	10	10	128968	128977	ycf1	SSC
T	14	14	145474	145487	intron	IRa	T	10	10	131968	131977	ycf1	IRa	TAAT	4	16	129032	129047	ycf1	SSC
TG	12	12	146759	146770	ndhB	IRa	TC	12	12	139673	139684	CNS	IRa	T	10	10	129077	129086	ycf1	SSC
T	14	14	146875	146888	CNS	IRa	T	4	11	139712	139722	CNS	IRa	T	11	11	129534	129544	ycf1	SSC
CTT	5	10	149448	149457	ycf2	IRa	T	6	14	139857	139870	CNS	IRa	AT	6	11	130509	130519	ycf1	SSC
T	10	10	149542	149551	ycf2	IRa	ATC	4	12	145310	145321	intron	IRa	A	11	11	130743	130753	ycf1	SSC
CTT	4	12	151706	151717	ycf2	IRa	TTC	4	15	145378	145392	ndhB	IRa	TCT	4	12	131036	131047	ycf1	SSC
ATC	4	12	153438	153449	CNS	IRa	T	11	11	134167	134177	CNS	IRa	TC	6	11	131927	131936	CNS	IRa
AATA	4	17	154456	154472	CNS	IRa	TG	5	10	149242	149251	ycf2	IRa	T	12	12	134232	134243	CNS	IRa
GA	5	10	158279	158278	CNS	IRa	T	4	12	151500	151511	ycf2	IRa	AATA	6	23	143295	143317	CNS	IRa
A	12	12	158382	158393	CNS	IRa	TAAA	4	16	153232	153247	ycf2	IRa	TG	5	10	145673	145682	ndhB	IRa
A	12	12	158422	158433	CNS	IRa	GAA	4	12	158070	158081	rpl2	IRa	TTC	4	12	151561	151572	ycf2	IRa
							A	12	12	158173	158184	CNS	IRa	ATC	4	12	153287	153298	ycf2	IRa
							A	12	12	158151	158162	CNS	IRa	AAAT	4	16	154308	154323	ycf2	IRa
														GAA	4	12	158107	158118	CNS	IRa
														A	12	12	158210	158221	CNS	IRa
														A	12	12	158250	158261	rps19	IRa
