# Supplementary material for: Comparative Analysis of the Chloroplast Genomes of the Chinese Endemic Genus Urophysa and Their Contribution to Chloroplast Phylogeny and Adaptive Evolution
Source: Int J Mol Sci. 2018 Jun 22;19(7):1847. doi: 10.3390/ijms19071847 (PMC6073864; doi:10.3390/ijms19071847)
Supplement: Supplementary file 1 [file ijms-19-01847-s001.zip › Supplementary Materials/Table S3 Comparison of the nucleotide diversity values between the three species.xlsx]

## Sheet: all_data
Table S3 Comparison of the nucleotide diversity values between the three species.
Region	Gene	Nucleotide diversity
LSC	psbA	0.00188
	trnK-UUU	0.01869
	matK	0.01284
	rps16	0.01199
	trnQ-UUG	0
	psbK	0.00358
	psbI	0
	trnS-GCU	0.00758
	trnG-UCC	0.02487
	trnR-UCU	0
	atpA	0.00437
	atpF	0.01503
	atpH	0.00271
	atpI	0.00358
	rps2	0.00938
	rpoC2	0.00788
	rpoC1	0.00718
	rpoB	0.00352
	trnC-GCA	0
	petN	0
	psbM	0.00635
	trnD-GUC	0.01802
	trnY-GUA	0
	trnE-UUC	0
	trnT-GGU	0
	psbD	0.00063
	psbC	0.00328
	trnS-UGA	0
	psbZ	0
	trnG-GCC	0.01093
	trnfM-CAU	0
	rps14	0
	psaB	0.00151
	psaA	0.00207
	ycf3	0.01625
	trnS-GGA	0.00766
	rps4	0.03684
	trnT-UGU	0.00913
	trnL-UAA	0.02188
	trnF-GAA	0
	ndhJ	0.00559
	ndhK	0.0088
	ndhC	0.00184
	trnV-UAC	0.00416
	trnM-CAU	0
	atpE	0.00663
	atpB	0.0085
	rbcL	0.007
	accD	0.05496
	psaI	0
	ycf4	0.0048
	cemA	0.01517
	petA	0.0055
	psbJ	0
	psbL	0
	psbF	0.00556
	psbE	0
	petL	0
	petG	0
	trnW-CCA	0
	trnP-UGG	0
	psaJ	0.01481
	rpl33	0.00995
	rps18	0.00654
	rpl20	0.01036
	clpP	0.00033
	psbB	0.00786
	psbT	0.00654
	psbN	0
	psbH	0.003
	petB	0.00935
	petD	0.01082
	rpoA	0.01358
	rps11	0.0016
	rpl36	0.02339
	infA	0.00292
	rps8	0.00167
	rpl14	0.00593
	rpl16	0.00681
	rps3	0.00913
	rpl22	0.01927
	rps19	0.01654
IRs	trnN-GUU	0.00926
	trnR-ACG	0.00952
	rrn5	0
	rrn4.5	0
	rrn23	0.00024
	trnA-UGC	0.00384
	trnI-GAU	0.00202
	rrn16	0.00045
	trnV-GAC	0
	rps12	0.00252
	rps7	0.00215
	ndhB	0.00239
	trnL-CAA	0
	ycf2	0.01265
	trnI-CAU	0.00628
	rpl23	0.00242
	rpl2	0.00789
SSC	ndhF	0.02174
	rpl32	0
	trnL-UAG	0.01732
	ccsA	0.02369
	ndhD	0.00642
	psaC	0.00813
	ndhE	0.0068
	ndhG	0.00631
	ndhI	0.00614
	ndhA	0.01605
	ndhH	0.00643
	rps15	0.00733
	ycf1	0.00984
